# Supplementary material for: Sentiment Analysis of Social Media on Childhood Vaccination: Development of an Ontology
Source: J Med Internet Res. 2019 Jun 7;21(6):e13456. doi: 10.2196/13456 (PMC6592483; doi:10.2196/13456)
Supplement: Multimedia Appendix 1 [file jmir_v21i6e13456_app1.xlsx]

## Sheet: 수집사이트
Types of channels	Channel name	URL
Online café	NAVER Café	https://section.cafe.naver.com/
	Daum Café	http://top.cafe.daum.net/
Social networking service	Twitter	https://twitter.com/
Blog	NAVER Blog	https://section.blog.naver.com/
	Daum Blog	http://blog.daum.net/
	Tistory	https://www.tistory.com/
	Egloos	http://www.egloos.com/
Message board	MLBPARK_BULLPAN	http://mlbpark.donga.com/mlbpark/b.php?b=bullpen
	YouTube	https://www.youtube.com/?gl=KR&hl=ko
	NAVER Knowledgeer	https://kin.naver.com/index.nhn
	NATE Talk	https://pann.nate.com/talk
	NATE Pann	https://pann.nate.com/
	Daum Tip	https://tip.daum.net/
	Daum miznet_ Life episode	http://bbs.miznet.daum.net/gaia/do/miztalk/life/episode/default/list?bbsId=MT009
	Daum agora	http://agora.media.daum.net/
	THIS IS GAME_Community_free message board	http://www.thisisgame.com/webzine/community/tboard/?board=32
	dcinside.com_gallery	http://gall.dcinside.com/
	RULIWEB_Community_Social/Political/Economic Information	https://bbs.ruliweb.com/community/board/300018
	BEAUTI+	http://www.beautypl.co.kr/
	BEAUTI TOC	http://www.beautytoc.co.kr/shop/main/main.php
	PPOMPPU	http://www.ppomppu.co.kr/
	Cetizen	https://www.cetizen.com/
	seeko_smart phone/IT device	https://www.seeko.kr/zboard4/zboard.php?id=freeboard
	todayhumor.com	http://www.todayhumor.co.kr/
	Daily Best	https://www.ilbe.com/
	INVEN	http://www.inven.co.kr/webzine/
	CLIéN	https://www.clien.net/service/
